# Supplementary material for: Deer management generally reduces densities of nymphal Ixodes scapularis, but not prevalence of infection with Borrelia burgdorferi sensu stricto
Source: Ticks Tick Borne Dis. Author manuscript; Available in PMC 2024 Jul 23. (PMC11265508; doi:10.1016/j.ttbdis.2023.102202)
Supplement: mmc5 [file NIHMS2010120-supplement-mmc5.zip]

Archive with 1 entries (1 files):
- mmc5.R
